# Supplementary material for: Screening and Identification of Target Gene of StTCP7 Transcription Factor in Potato
Source: Int J Mol Sci. 2024 Sep 27;25(19):10450. doi: 10.3390/ijms251910450 (PMC11477400; doi:10.3390/ijms251910450)
Supplement: Supplementary file 1 [file ijms-25-10450-s001.zip]

Archive with 1 entries (1 files):
- ijms-3191160-supplementary.pdf
